# Supplementary material for: Potentiometric MIP-Modified Screen-Printed Cell for Phenoxy Herbicides Detection
Source: Int J Environ Res Public Health. 2022 Dec 8;19(24):16488. doi: 10.3390/ijerph192416488 (PMC9779394; doi:10.3390/ijerph192416488)
Supplement: Supplementary file 1 [file ijerph-19-16488-s001.zip]

Archive with 1 entries (1 files):
- ijerph-2023734-supplementary.pdf
